# Supplementary material for: Molecular and serological detection of bovine babesiosis in Indonesia
Source: Parasit Vectors. 2017 Nov 6;10:550. doi: 10.1186/s13071-017-2502-0 (PMC5674684; doi:10.1186/s13071-017-2502-0)
Supplement: Supplementary file 1 — Expected conditional probability of mixed infections between B. bovis and B. bigemina using ELISA (Table S1), bovICT and bigICT (Table S2), dual-ICT (Table S3), and nPCR (Table S4). (XLSX 24 kb) [file 13071_2017_2502_MOESM1_ESM.xlsx]

## Sheet: Table S1 - ELISA
Additional file 1. Table S1. Expected conditional probability of mixed infections using ELISA
No	Locations	No. of sample	Positive sample			Observed				Expected				Chi square	p value	Bonferroni-corrected p-value	Bonferroni-corrected significance
			B. bovis	B. bigemina	Mixed	bov + big +	bov + big -	bov - big +	bov - big -	bov + big +	bov + big -	bov - big +	bov - big -
			bovELISA	bigELISA	bov/big ELISA
1	Karawang	21	18	9	9	9	9	0	3	7.7	10.3	1.3	1.7	2.62	0.11	0.0031	ns
2	Tangerang	18	16	15	14	14	2	1	1	13.3	2.7	1.7	0.3	1.8	0.18	0.0031	ns
3	Bogor	16	13	13	10	10	3	3	0	10.6	2.4	2.4	0.6	0.85	0.36	0.0031	ns
4	Indramayu	10	4	4	2	2	2	2	4	1.6	2.4	2.4	3.6	0.28	0.6	0.0031	ns
5	Padang Mengatas	60	59	26	26	26	33	0	1	25.6	33.4	0.4	0.6	0.778	0.378	0.0031	ns
6	Dompu	17	16	10	10	10	6	0	1	9.4	6.6	0.6	0.4	1.52	0.22	0.0031	ns
7	Lombok Timur	16	9	1	1	1	8	0	7	0.6	8.4	0.4	6.6	0.83	0.36	0.0031	ns
8	Kupang	19	17	2	2	2	15	0	2	1.8	15.2	0.2	1.8	0.26	0.61	0.0031	ns
9	Manggarai Timur	19	19	7	7	7	12	0	0	7	12	0	0	-	-	0.0031	ns
10	Malaka	17	17	7	7	7	10	0	0	7	10	0	0	-	-	0.0031	ns
11	Tabalong	60	50	14	13	13	37	1	9	11.7	38.3	2.3	7.7	1.193	0.275	0.0031	ns
12	Mandailing Natal	32	29	9	9	9	20	0	3	8.2	20.8	0.8	2.2	1.295	0.255	0.0031	ns
13	Tapanuli Selatan	28	27	9	8	8	19	1	0	8.7	18.3	0.3	0.7	2.19	0.14	0.0031	ns
14	Bulukumba	74	38	8	7	7	31	1	35	4.1	33.9	3.9	32.1	4.692	0.03	0.0031	ns
15	Lamongan	40	4	0	0	0	4	0	36	0	4	0	36	-	-	0.0031	ns
16	Jombang	40	4	0	0	0	4	0	36	0	4	0	36	-	-	0.0031	ns
	Total	487	340	134	125	125	215	9	138	93.6	246.4	40.4	106.6	48.316	<0.0001
	Critical value:	0.05		Corrected critical value:		0.003125
	Number of tests:	16
	ns:	not significant
	bov:	B. bovis
	big:	B. bigemina

## Sheet: Table S2 - single ICT
Additional file 1. Table S2. Expected conditional probability of mixed infections using single ICT
No	Locations	No. of sample	Positive sample			Observed				Expected				Chi square	p value	Bonferroni-corrected p-value	Bonferroni-corrected significance
			B. bovis	B. bigemina	Mixed	bov + big +	bov + big -	bov - big +	bov - big -	bov + big +	bov + big -	bov - big +	bov - big -
			bov-ICT	big-ICT	bov/big-ICT
1	Karawang	21	17	8	8	8	9	0	4	6.5	10.5	1.5	2.5	3.04	0.08	0.0031	ns
2	Tangerang	18	13	14	11	11	2	3	2	10.1	2.9	3.9	1.1	1.27	0.26	0.0031	ns
3	Bogor	16	10	10	6	6	4	4	2	6.2	3.8	3.8	2.2	0.07	0.79	0.0031	ns
4	Indramayu	10	4	4	2	2	2	2	4	1.6	2.4	2.4	3.6	0.28	0.6	0.0031	ns
5	Padang Mengatas	60	51	25	21	21	30	4	5	21.2	29.8	3.8	5.2	0.034	0.855	0.0031	ns
6	Dompu	17	15	10	9	9	6	1	1	8.8	6.2	1.2	0.8	0.07	0.79	0.0031	ns
7	Lombok Timur	16	8	2	2	2	6	0	8	1	7	1	7	2.29	0.13	0.0031	ns
8	Kupang	19	18	3	3	3	15	0	1	2.8	15.2	0.2	0.8	0.2	0.66	0.0031	ns
9	Manggarai Timur	19	19	7	7	7	12	0	0	7	1	0	0	-	-	0.0031	ns
10	Malaka	17	17	8	8	8	9	0	0	8	9	0	0	-	-	0.0031	ns
11	Tabalong	60	47	11	10	10	37	1	12	8.6	38.4	2.4	10.6	1.255	0.263	0.0031	ns
12	Mandailing Natal	32	27	10	9	9	18	1	4	8.4	18.6	1.6	3.4	0.35	0.55	0.0031	ns
13	Tapanuli Selatan	28	24	11	10	10	14	1	3	9.4	14.6	1.6	2.4	0.4	0.53	0.0031	ns
14	Bulukumba	74	42	7	7	7	35	0	32	4	38	3	29	5.891	0.015	0.0031	ns
15	Lamongan	40	2	0	0	0	2	0	38	0	2	0	38	-	-	0.0031	ns
16	Jombang	40	3	0	0	0	3	0	37	0	3	0	37	-	-	0.0031	ns
	Total	487	317	130	113	113	204	17	153	84.6	232.4	45.4	124.6	37.195	<0.0001
	Critical value:	0.05		Corrected critical value:		0.003125
	Number of tests:	16
	ns:	not significant
	bov:	B. bovis
	big:	B. bigemina

## Sheet: Table S3 - dual-ICT
Additional file 1. Table S3. Expected conditional probability of mixed infections using dual-ICT
No	Locations	No. of sample	Positive sample			Observed				Expected				Chi square	p value	Bonferroni-corrected p-value	Bonferroni-corrected significance
			B. bovis	B. bigemina	Mixed	bov + big +	bov + big -	bov - big +	bov - big -	bov + big +	bov + big -	bov - big +	bov - big -
			dual-ICT	dual-ICT	dual-ICT
1	Karawang	21	17	8	8	8	9	0	4	6.5	10.5	1.5	2.5	3.04	0.08	0.0031	ns
2	Tangerang	18	14	12	10	10	4	2	2	9.3	4.7	2.7	1	0.64	0.42	0.0031	ns
3	Bogor	16	11	10	7	7	4	3	2	6.9	4.1	3.1	1.9	0.02	0.89	0.0031	ns
4	Indramayu	10	4	3	2	2	2	1	5	1.2	2.8	1.8	4.2	1.27	0.26	0.0031	ns
5	Padang Mengatas	60	51	25	21	21	30	4	5	21.2	29.8	3.8	5.2	0.034	0.855	0.0031	ns
6	Dompu	17	15	11	10	10	5	1	1	9.7	5.3	1.3	0.7	0.22	0.64	0.0031	ns
7	Lombok Timur	16	8	2	2	2	6	0	8	1	7	1	7	2.29	0.13	0.0031	ns
8	Kupang	19	17	3	3	3	14	0	2	2.7	14.3	0.3	1.7	0.42	0.52	0.0031	ns
9	Manggarai Timur	19	19	7	7	7	12	0	0	7	12	0	0	-	-	0.0031	ns
10	Malaka	17	17	8	8	8	9	0	0	8	9	0	0	-	-	0.0031	ns
11	Tabalong	60	40	8	6	6	34	2	18	5.3	34.7	2.7	17.3	0.288	0.591	0.0031	ns
12	Mandailing Natal	32	27	10	9	9	18	1	4	8.4	18.6	1.6	3.4	0.35	0.55	0.0031	ns
13	Tapanuli Selatan	28	23	11	9	9	14	2	3	9	14	2	3	0	0.97	0.0031	ns
14	Bulukumba	74	39	8	7	7	32	1	34	4.2	34.8	3.8	31.2	4.357	0.037	0.0031	ns
15	Lamongan	40	2	1	0	0	2	1	37	0	2	1	37	0.05	0.82	0.0031	ns
16	Jombang	40	3	0	0	0	3	0	37	0	3	0	37	-	-	0.0031	ns
	Total	487	307	127	109	109	198	18	162	80.1	226.9	46.9	133.1	38.29	<0.0001
	Critical value:	0.05		Corrected critical value:		0.003125
	Number of tests:	16
	ns:	not significant
	bov:	B. bovis
	big:	B. bigemina

## Sheet: Table S4 - nPCR
Additional file 1. Table S4. Expected conditional probability of mixed infections using nPCR
No	Locations	No. of sample	Positive sample			Observed				Expected				Chi square	p value	Bonferroni-corrected p-value	Bonferroni-corrected significance
			B. bovis	B. bigemina	Mixed	bov + big +	bov + big -	bov - big +	bov - big -	bov + big +	bov + big -	bov - big +	bov - big -
			nPCR	nPCR	nPCR
1	Karawang	21	7	2	1	1	6	1	13	0.7	6.3	1.3	12.7	0.28	0.6	0.0031	ns
2	Tangerang	18	11	1	0	0	11	1	6	0.6	10.4	0.4	6.6	1.66	0.2	0.0031	ns
3	Bogor	16	7	2	2	2	5	0	9	0.9	6.1	1.1	7.9	2.94	0.09	0.0031	ns
4	Indramayu	10	2	2	0	0	2	2	6	0.4	1.6	1.6	6.4	0.62	0.43	0.0031	ns
5	Padang Mengatas	60	13	28	6	6	7	22	25	6.1	6.9	21.9	25.1	0	0.97	0.0031	ns
6	Dompu	17	3	3	1	1	2	2	12	0.5	2.5	2.5	11.5	0.62	0.43	0.0031	ns
7	Lombok Timur	16	14	6	5	5	9	1	1	5.2	8.8	0.8	1.2	0.15	0.7	0.0031	ns
8	Kupang	19	17	5	4	4	13	1	1	4.5	12.5	0.5	1.5	0.62	0.42	0.0031	ns
9	Manggarai Timur	19	18	7	7	7	11	0	1	6.6	11.4	0.4	0.6	0.62	0.43	0.0031	ns
10	Malaka	17	14	6	5	5	9	1	2	4.9	9.1	1.1	1.9	0.01	0.94	0.0031	ns
11	Tabalong	60	30	6	5	5	25	1	29	3	27	3	27	2.963	0.085	0.0031	ns
12	Mandailing Natal	32	14	12	8	8	6	4	14	5.2	8.8	6.8	11.2	4.1	0.04	0.0031	ns
13	Tapanuli Selatan	28	14	5	3	3	11	2	12	2.5	11.5	2.5	11.5	0.24	0.62	0.0031	ns
14	Bulukumba	74	51	6	5	5	46	1	22	4.1	46.9	1.9	21.1	0.633	0.426	0.0031	ns
15	Lamongan	40	18	1	0	0	18	1	21	0.4	17.6	0.6	21.4	0.84	0.36	0.0031	ns
16	Jombang	40	14	1	0	0	14	1	25	0.4	13.7	0.6	25.4	0.55	0.46	0.0031	ns
	Total	487	247	93	52	52	195	41	199	47.2	199.8	45.8	194.2	1.241	0.265
	Critical value:	0.05		Corrected critical value:		0.003125
	Number of tests:	16
	ns:	not significant
	bov:	B. bovis
	big:	B. bigemina
