# Supplementary material for: Molecular and serological detection of bovine babesiosis in Indonesia
Source: Parasit Vectors. 2017 Nov 6;10:550. doi: 10.1186/s13071-017-2502-0 (PMC5674684; doi:10.1186/s13071-017-2502-0)
Supplement: Supplementary file 3 — Percentage identities of Babesia bovis SBP-4 (Table S5), Babesia bigemina RAP-1a (Table S6), Babesia bovis ITS region (Table S7), and Babesia bigemina ITS region (Table S8) sequences among Indonesian isolates determined by Clustal Omega alignment [29]. (XLSX 20 kb) [file 13071_2017_2502_MOESM3_ESM.xlsx]

## Sheet: Table S5
Additional file 3: Table S5 Percent identity of Babesia bovis sbp4 gene sequence among Indonesian isolates determined by Clustal Omega alignment
		Divergence
		1	2	3	4	5	6	7	8	9	10	11	12	13	14	15	16
Percent identity	1	100	1.18	6.55	5.99	5.99	5.99	5.39	5.39	5.39	5.39	5.39	4.79	4.79	4.79	4.79	4.79	1	KY484534.Dompu-146
	2	98.82	100	6.55	6.59	6.59	6.59	5.99	5.99	5.99	5.99	5.99	5.39	5.39	5.39	5.39	5.39	2	KY562845.Malaka-210
	3	93.45	93.45	100	5.99	5.99	5.99	5.39	5.39	5.39	5.39	5.39	4.79	4.79	4.79	4.79	4.79	3	KY484530.Mandailing Natal-293
	4	94.01	93.41	94.01	100	2.4	2.4	1.8	1.8	1.8	1.8	1.8	1.2	1.2	1.2	1.2	1.2	4	KY562847.Jombang-479
	5	94.01	93.41	94.01	97.6	100	2.4	1.8	1.8	1.8	1.8	1.8	1.2	1.2	1.2	1.2	1.2	5	KY484524.Bogor-44
	6	94.01	93.41	94.01	97.6	97.6	100	1.8	1.8	1.8	1.8	1.8	1.2	1.2	1.2	1.2	1.2	6	KY484523.Tangerang-30
	7	94.61	94.01	94.61	98.2	98.2	98.2	100	1.2	1.2	1.2	1.2	0.6	0.6	0.6	0.6	0.6	7	KY562846.Tabalong-231
	8	94.61	94.01	94.61	98.2	98.2	98.2	98.8	100	1.2	1.2	1.2	0.6	0.6	0.6	0.6	0.6	8	KY484533.Lamongan-452
	9	94.61	94.01	94.61	98.2	98.2	98.2	98.8	98.8	100	1.2	1.2	0.6	0.6	0.6	0.6	0.6	9	KY484527.Lombok Timur-162
	10	94.61	94.01	94.61	98.2	98.2	98.2	98.8	98.8	98.8	100	0	0.6	0.6	0.6	0.6	0.6	10	KY484522.Karawang-3
	11	94.61	94.01	94.61	98.2	98.2	98.2	98.8	98.8	98.8	100	100	0.6	0.6	0.6	0.6	0.6	11	KY484525.Indramayu-70
	12	95.21	94.61	95.21	98.8	98.8	98.8	99.4	99.4	99.4	99.4	99.4	100	0	0	0	0	12	KY484526.Padang Mangateh-109
	13	95.21	94.61	95.21	98.8	98.8	98.8	99.4	99.4	99.4	99.4	99.4	100	100	0	0	0	13	KY484528.Kupang-170
	14	95.21	94.61	95.21	98.8	98.8	98.8	99.4	99.4	99.4	99.4	99.4	100	100	100	0	0	14	KY484529.Manggarai Timur-188
	15	95.21	94.61	95.21	98.8	98.8	98.8	99.4	99.4	99.4	99.4	99.4	100	100	100	100	0	15	KY484531.Tapanuli Selatan-337
	16	95.21	94.61	95.21	98.8	98.8	98.8	99.4	99.4	99.4	99.4	99.4	100	100	100	100	100	16	KY484532-Bulukumba-364
		1	2	3	4	5	6	7	8	9	10	11	12	13	14	15	16

## Sheet: Table S6
Additional file 3: Table S6 Percent identity of Babesia bigemina rap-1a gene sequence among Indonesian isolates determined by Clustal Omega alignment
		Divergence
		1	2	3	4	5	6	7	8	9	10	11	12	13
Percent identity	1	100	0.73	0.49	0.97	0.97	0.73	0.73	3.64	3.64	3.64	4.37	5.58	5.1	1	KY484521.Jombang-480
	2	99.27	100	0.24	0.73	0.73	0.49	0.49	3.64	3.64	3.64	4.37	5.58	5.1	2	KY484510.Karawang-6
	3	99.51	99.76	100	0.49	0.49	0.24	0.24	3.4	3.4	3.4	4.13	5.34	4.85	3	KY484520.Lamongan-448
	4	99.03	99.27	99.51	100	0.49	0.24	0.24	3.4	3.4	3.4	4.13	5.34	4.85	4	KY484519.Bulukumba-366
	5	99.03	99.27	99.51	99.51	100	0.24	0.24	3.4	3.4	3.4	4.13	5.34	4.85	5	KY484512.Padang Mangateh-84
	6	99.27	99.51	99.76	99.76	99.76	100	0	3.16	3.16	3.16	3.88	5.1	4.61	6	KY484518.Mandailing Natal-290
	7	99.27	99.51	99.76	99.76	99.76	100	100	3.16	3.16	3.16	3.88	5.1	4.61	7	KY562848.Bogor-43
	8	96.36	96.36	96.6	96.6	96.6	96.84	96.84	100	0	0	0.73	1.94	1.46	8	KY484511.Tangerang-38
	9	96.36	96.36	96.6	96.6	96.6	96.84	96.84	100	100	0	0.73	1.94	1.46	9	KY484513.Lombok Timur-160
	10	96.36	96.36	96.6	96.6	96.6	96.84	96.84	100	100	100	0.73	1.94	1.46	10	KY484515.Manggarai Timur-192
	11	95.63	95.63	95.87	95.87	95.87	96.12	96.12	99.27	99.27	99.27	100	2.67	2.18	11	KY484517.Tabalong-239
	12	94.42	94.42	94.66	94.66	94.66	94.9	94.9	98.06	98.06	98.06	97.33	100	1.46	12	KY484514.Kupang-181
	13	94.9	94.9	95.15	95.15	95.15	95.39	95.39	98.54	98.54	98.54	97.82	98.54	100	13	KY484516.Malaka-209
		1	2	3	4	5	6	7	8	9	10	11	12	13

## Sheet: Table S7
Additional file 3: Table S7 Percent identity of Babesia bovis ITS region sequence among Indonesian isolates determined by Clustal Omega alignment
		Divergence
		1	2	3	4	5	6	7	8	9
Percent identity	1	100	11.32	12.23	14.07	18.16	17	17.84	16.34	16.3	1	MF664384.Tapanuli Selatan-316
	2	88.68	100	8.28	13.17	18.56	17.67	16.35	16.63	16.81	2	MF664385.Jombang-496
	3	87.77	91.72	100	8.37	18.11	13.55	17.45	13.76	13.95	3	MF664377.Karawang-17
	4	85.93	86.83	91.63	100	17.11	12.28	15.35	14.01	14.19	4	MF664383.Mandailing Natal-293
	5	81.84	81.44	81.89	82.89	100	8.87	16.39	18.14	18.11	5	MF664380.Kupang-167
	6	83	82.33	86.45	87.72	91.13	100	17.41	10.66	10.66	6	MF664381.Manggarai Timur-190
	7	82.16	83.65	82.55	84.65	83.61	82.59	100	10.95	10.93	7	MF664382.Malaka-210
	8	83.66	83.37	86.24	85.99	81.86	89.34	89.05	100	0.41	8	MF664378.Padang Mangateh-109
	9	83.7	83.19	86.05	85.81	81.89	89.34	89.07	99.59	100	9	MF664379.Dompu-146
		1	2	3	4	5	6	7	8	9

## Sheet: Table S8
Additional file 3: Table S8 Percent identity of Babesia bigemina ITS region sequence among Indonesian isolates determined by Clustal Omega alignment
		Divergence
		1	2	3	4	5	6	7	8
Percent identity	1	100	6.48	6.07	5.67	5.66	4.85	4.06	3.44	1	MF664392.Mandailing Natal-290
	2	93.52	100	2.23	2.63	3.03	3.03	4.25	4.66	2	MF664387.Lombok Timur-160
	3	93.93	97.77	100	2.43	2.02	2.83	4.86	4.86	3	MF664390.Malaka-209
	4	94.33	97.37	97.57	100	2.02	1.62	4.05	4.25	4	MF664388.Kupang-181
	5	94.34	96.97	97.98	97.98	100	1.21	4.05	4.25	5	MF664389.Manggarai Timur-192
	6	95.15	96.97	97.17	98.38	98.79	100	4.05	3.85	6	MF664386.Dompu-140
	7	95.94	95.75	95.14	95.95	95.95	95.95	100	2.43	7	MF664393.Tapanuli Selatan-317
	8	96.56	95.34	95.14	95.75	95.75	96.15	97.57	100	8	MF664391.Tabalong-279
		1	2	3	4	5	6	7	8
